# Supplementary material for: Karyotype Analysis, Genomic and Fluorescence In Situ Hybridization (GISH and FISH) Reveal the Ploidy and Parental Origin of Chromosomes in Paeonia Itoh Hybrids
Source: Int J Mol Sci. 2022 Sep 27;23(19):11406. doi: 10.3390/ijms231911406 (PMC9570356; doi:10.3390/ijms231911406)
Supplement: Supplementary file 1 [file ijms-23-11406-s001.zip]

Archive with 1 entries (1 files):
- ijms-1932603-supplementary.pdf
